# Supplementary material for: Management of Hereditary Hypofibrinogenemia During Pregnancy: A Scoping Review Towards Personalized Obstetric Care
Source: J Clin Med. 2026 Jun 16;15(12):4666. doi: 10.3390/jcm15124666 (PMC13302485; doi:10.3390/jcm15124666)
Supplement: Supplementary file 1 [file jcm-15-04666-s001.zip]

Archive with 1 entries (1 files):
- jcm-4218928-supplementary.pdf
